# Supplementary material for: In Vitro Comparative Study of Near-Infrared Photoimmunotherapy and Photodynamic Therapy
Source: Cancers (Basel). 2023 Jun 28;15(13):3400. doi: 10.3390/cancers15133400 (PMC10340659; doi:10.3390/cancers15133400)
Supplement: Supplementary file 1 [file cancers-15-03400-s001.zip]

Archive with 1 entries (1 files):
- cancers-2423805-supplementary.pdf
